# Supplementary material for: Impact of low-frequency coding variants on human facial shape
Source: Sci Rep. 2021 Jan 12;11:748. doi: 10.1038/s41598-020-80661-y (PMC7804299; doi:10.1038/s41598-020-80661-y)
Supplement: Supplementary file 1 — Supplementary Tables. [file 41598_2020_80661_MOESM1_ESM.xlsx]

## Sheet: S1
Impact of low-frequency coding variants on human facial shape
Dongjing Liu, Nora Alhazmi, Harold Matthews, Myoung Keun Lee, Jiarui Li, Jacqueline T. Hecht, George L. Wehby, Lina M. Moreno, Carrie L. Heike, Jasmien Roosenboom, Eleanor Feingold, Mary L. Marazita, Peter Claes, Eric C. Liao, Seth M. Weinberg, John R. Shaffer
Table S1. Module-wide association results of genes identified by MultiSKAT. Show modules with a p-value < 10E-4
Chr	Gene	Module	P-value	Facial region
6	HFE	22	1.50855e-10	nose
		5	1.09382e-07
		10	7.11099e-07
		20	4.57694e-05
11	NECTIN1	27	2.54038e-07	chin
		13	2.55586e-05
13	CARS2	10	5.22041e-10	nose
		20	1.91399e-09
14	LTB4R	20	6.87888e-08	nose
		10	5.47293e-07
16	TELO2	10	1.1908e-09	nose
		20	2.79249e-06
23	AR	18	1.76898e-07	lip, philtrum
		4	7.00305e-07
		9	2.14775e-05
23	FTSJ1	28	2.4569e-10	whole face cheek
		1	2.05085e-08
		6	2.41487e-08
		12	1.73025e-07
		3	9.48304e-07
		25	9.83651e-07
		24	1.83546e-06
		14	8.25683e-05

## Sheet: S2
Impact of low-frequency coding variants on human facial shape
Dongjing Liu, Nora Alhazmi, Harold Matthews, Myoung Keun Lee, Jiarui Li, Jacqueline T. Hecht, George L. Wehby, Lina M. Moreno, Carrie L. Heike, Jasmien Roosenboom, Eleanor Feingold, Mary L. Marazita, Peter Claes, Eric C. Liao, Seth M. Weinberg, John R. Shaffer
Table S2. Genes with a MultiSKAT p-value below 1E-5 but not meeting genome-wide significance threshold
Gene	Module	P-value
ANXA9	14	2.19849e-06
CIDEA	26	4.81275e-06
DOCK11	7	4.77018e-06
	15	1.2403e-06
FNTB	22	3.2832e-06
GPR158	22	8.18846e-07
GPRIN2	25	7.63408e-06
GUCA1A	9	1.2049e-06
LRRC39	9	1.90592e-06
	18	1.71898e-06
LTB4R2	20	2.50976e-06
MESDC2	18	6.36585e-06
PCSK9	16	1.7178e-06
PFKFB1	27	8.17989e-07
SHC2	10	8.12173e-06
SMCHD1	13	4.3621e-06
TMEM244	9	7.28406e-06
	18	7.66948e-06

## Sheet: S3
Impact of low-frequency coding variants on human facial shape
Dongjing Liu, Nora Alhazmi, Harold Matthews, Myoung Keun Lee, Jiarui Li, Jacqueline T. Hecht, George L. Wehby, Lina M. Moreno, Carrie L. Heike, Jasmien Roosenboom, Eleanor Feingold, Mary L. Marazita, Peter Claes, Eric C. Liao, Seth M. Weinberg, John R. Shaffer
Table S3. SKAT and CMC test results of the association between the seven facial genes and NSCL/P, retreived from a previous exome-wide gene-based association study of NSCL/P
Gene	Chr	Number of variantsa	Study population	Sample size	SKAT Q statistic	SKAT P-value	CMC P-value
HFE	6	6	All pops	3621	40968.9	0.0036788	0.00109651
HFE	6	1	Asia	528	55.5282	0.507352	0.507352
HFE	6	3	Euro	1411	551.442	0.534578	0.708396
HFE	6	4	Lsa	1676	10931.6	0.0222889	0.0348645
NECTIN1	11	5	All pops	3621	15033.8	0.142605	0.0529541
NECTIN1	11	1	Asia	528	288.532	0.130729	0.130729
NECTIN1	11	3	Euro	1411	1366.22	0.594709	0.386198
NECTIN1	11	5	Lsa	1676	27249.2	0.00391257	0.0114512
CARS2	13	17	All pops	3621	6916.38	0.55478	0.882526
CARS2	13	2	Asia	528	2900.24	0.0510843	0.0994924
CARS2	13	7	Euro	1411	1855.5	0.400348	0.45877
CARS2	13	11	Lsa	1676	9427.9	0.203228	0.858221
LTB4R	14	7	All pops	3621	3984.99	0.825225	0.463839
LTB4R	14	3	Asia	528	1085.31	0.336724	0.466835
LTB4R	14	4	Euro	1411	955.848	0.735922	0.482571
LTB4R	14	6	Lsa	1676	11042.1	0.13257	0.645923
TELO2	16	20	All pops	3621	74754.4	0.00744104	0.000650529
TELO2	16	3	Asia	528	537.613	0.76273	0.828804
TELO2	16	7	Euro	1411	4678.74	0.148984	0.596067
TELO2	16	13	Lsa	1676	22043.2	0.0777685	0.121857
a Variants with MAF<1% were included
Significance threshold: 0.05 divided by 40 tests, i.e. 0.00125. P-values below are highlighted.

## Sheet: S4
Impact of low-frequency coding variants on human facial shape
Dongjing Liu, Nora Alhazmi, Harold Matthews, Myoung Keun Lee, Jiarui Li, Jacqueline T. Hecht, George L. Wehby, Lina M. Moreno, Carrie L. Heike, Jasmien Roosenboom, Eleanor Feingold, Mary L. Marazita, Peter Claes, Eric C. Liao, Seth M. Weinberg, John R. Shaffer
Table S4. Functional prediction of individual variants in significant genes by CADD GRCh37-v1.4
Chr	Pos	Ref	Alt	RawScore	PHRED	Type	Length	AnnoType	Consequence	ConsScore	ConsDetail	GC	CpG	motifECount	motifEName	motifEHIPos	motifEScoreChng	oAA	nAA	GeneID	FeatureID	GeneName	CCDS	Intron	Exon	cDNApos	relcDNApos	CDSpos	relCDSpos	protPos	relProtPos	Domain	Dst2Splice	Dst2SplType	minDistTSS	minDistTSE	SIFTcat	SIFTval	PolyPhenCat	PolyPhenVal	priPhCons	mamPhCons	verPhCons	priPhyloP	mamPhyloP	verPhyloP	bStatistic	targetScan	mirSVR-Score
6	26087686	G	C	1.38054	15.29	SNV	0	RegulatoryFeature	REGULATORY	4	regulatory	0.675497	0.186667	NA	NA	NA	NA	NA	NA	NA	ENSR00000194982	NA	NA	NA	NA	NA	NA	NA	NA	NA	NA	NA	NA	NA	19	5525	NA	NA	NA	NA	0.703	0.027	0.005	0.645	1.094	0.703	498	NA	NA
6	26087718	C	T	1.01029	13.35	SNV	0	CodingTranscript	NON_SYNONYMOUS	7	missense	0.708609	0.213333	NA	NA	NA	NA	T	I	ENSG00000010704	ENST00000357618	HFE	CCDS4578.1	NA	43471	172	0.0325388	50	0.0477555	17	0.0488506	sigp	NA	NA	51	5493	tolerated	0.1	benign	0.368	0.062	0.002	0.005	0.645	0.594	0.982	498	NA	NA
11	119548369	C	T	3.52659	25.2	SNV	0	CodingTranscript	NON_SYNONYMOUS	7	missense	0.596026	0.0933333	NA	NA	NA	NA	R	H	ENSG00000110400	ENST00000264025	PVRL1	CCDS8426.1	NA	43530	1160	0.19863	629	0.404762	210	0.40619	ndomain	NA	NA	58	564	tolerated	0.15	probably_damaging	0.912	0.942	0.998	0.999	0.55	2.446	3.335	734	NA	NA
11	119549425	C	T	4.11621	29.2	SNV	0	CodingTranscript	NON_SYNONYMOUS	7	missense	0.596026	0.08	NA	NA	NA	NA	G	S	ENSG00000110400	ENST00000264025	PVRL1	CCDS8426.1	NA	43502	661	0.113185	130	0.0836551	44	0.0851064	ndomain	NA	NA	8643	1620	deleterious	0	probably_damaging	0.994	0.958	1	1	0.559	2.682	5.524	733	NA	NA
13	111296817	G	A	2.42694	22.4	SNV	0	Intergenic	DOWNSTREAM	1	downstream	0.463576	0.04	NA	NA	NA	NA	NA	NA	ENSG00000255831	ENST00000545740	AL139385.1	NA	NA	NA	NA	NA	NA	NA	NA	NA	NA	NA	NA	212	83	NA	NA	NA	NA	0.005	0.095	0.817	0.457	2.311	3.712	929	NA	NA
13	111357899	C	T	3.99922	28	SNV	0	RegulatoryFeature	REGULATORY	4	regulatory	0.403974	0.04	NA	NA	NA	NA	NA	NA	NA	ENSR00000065888	NA	NA	NA	NA	NA	NA	NA	NA	NA	NA	NA	NA	NA	65	31	NA	NA	NA	NA	0.868	0.893	0.998	0.451	2.278	5.118	906	NA	NA
14	24780865	A	G	1.66988	16.62	SNV	0	Intergenic	UPSTREAM	1	upstream	0.675497	0.133333	NA	NA	NA	NA	NA	NA	ENSG00000136305	ENST00000336557	CIDEB	CCDS32056.1	NA	NA	NA	NA	NA	NA	NA	NA	NA	NA	NA	160	38	NA	NA	NA	NA	0.982	0.911	0.002	0.478	0.259	0.405	319	NA	NA
14	24780915	A	T	0.884479	12.49	SNV	0	Intergenic	UPSTREAM	1	upstream	0.629139	0.08	NA	NA	NA	NA	NA	NA	ENSG00000213903	ENST00000396789	LTB4R	CCDS9626.1	NA	NA	NA	NA	NA	NA	NA	NA	NA	NA	NA	210	88	NA	NA	NA	NA	0.689	0.001	0.049	0.379	-0.436	0.159	319	NA	NA
16	1544313	G	A	0.234437	6.337	SNV	0	CodingTranscript	NON_SYNONYMOUS	7	missense	0.615894	0.133333	NA	NA	NA	NA	A	T	ENSG00000100726	ENST00000262319	TELO2	CCDS32363.1	NA	43517	310	0.0935425	31	0.0123309	11	0.0131422	hmmpanther	NA	NA	949	13014	tolerated	0.61	benign	0	0.001	0	0	0.557	-0.181	-0.133	799	NA	NA
16	1544314	C	A	0.656331	10.74	SNV	0	CodingTranscript	NON_SYNONYMOUS	7	missense	0.615894	0.133333	NA	NA	NA	NA	A	D	ENSG00000100726	ENST00000262319	TELO2	CCDS32363.1	NA	43517	311	0.0938443	32	0.0127287	11	0.0131422	hmmpanther	NA	NA	950	13013	tolerated	0.09	benign	0.005	0.001	0.001	0	-0.224	0.407	0.372	799	NA	NA
16	1555541	C	T	0.499027	9.374	SNV	0	Intergenic	DOWNSTREAM	1	downstream	0.668874	0.106667	NA	NA	NA	NA	NA	NA	ENSG00000187535	ENST00000426508	IFT140	CCDS10439.1	NA	NA	NA	NA	NA	NA	NA	NA	NA	NA	NA	99	723	NA	NA	NA	NA	0	0	0.001	0.451	0.12	1.283	712	NA	NA
23	48341118	G	A	0.312043	7.369	SNV	0	CodingTranscript	NON_SYNONYMOUS	7	missense	0.655629	0.0533333	NA	NA	NA	NA	S	N	ENSG00000068438	ENST00000348411	FTSJ1	CCDS14294.1	NA	43782	1216	0.642706	893	0.90202	298	0.905775	hmmpanther	NA	NA	1098	126	tolerated	0.25	benign	0	0.602	0.001	0	-0.382	-0.408	-0.546	NA	NA	NA
23	48341414	C	T	-0.511996	0.08	SNV	0	Transcript	SPLICE_SITE	5	splice,3_prime_UTR	0.350993	0.0133333	NA	NA	NA	NA	NA	NA	ENSG00000068438	ENST00000348411	FTSJ1	CCDS14294.1	NA	43812	1321	0.698203	NA	NA	NA	NA	NA	2	DONOR	1394	72	NA	NA	NA	NA	0.266	0.012	0.013	-4.054	-0.909	-0.858	NA	NA	-1.2611
23	66905875	A	G	2.41845	22.4	SNV	0	CodingTranscript	NON_SYNONYMOUS	7	missense	0.403974	0.0533333	NA	NA	NA	NA	S	G	ENSG00000169083	ENST00000374690	AR	CCDS14387.1	NA	43532	2316	0.230104	1792	0.64857	598	0.65	ndomain	NA	NA	117144	3731	tolerated	0.48	probably_damaging	0.99	0.434	1	1	0.434	1.962	1.316	NA	NA	NA
23	66941751	C	G	3.47988	25	SNV	0	CodingTranscript	NON_SYNONYMOUS	7	missense	0.516556	0.04	NA	NA	NA	NA	Q	E	ENSG00000169083	ENST00000374690	AR	CCDS14387.1	NA	43624	2919	0.290015	2395	0.866811	799	0.868478	ndomain	NA	NA	153020	2028	deleterious	0.01	possibly_damaging	0.778	0.99	1	1	0.592	2.176	4.902	NA	NA	NA
[truncated: 57 more columns]

## Sheet: S5
Impact of low-frequency coding variants on human facial shape
Dongjing Liu, Nora Alhazmi, Harold Matthews, Myoung Keun Lee, Jiarui Li, Jacqueline T. Hecht, George L. Wehby, Lina M. Moreno, Carrie L. Heike, Jasmien Roosenboom, Eleanor Feingold, Mary L. Marazita, Peter Claes, Eric C. Liao, Seth M. Weinberg, John R. Shaffer
Table S5. PhenoScanner lookups for variants in seven significant genes. Show existing associations involving these variants with a p value < 10e-4.
rsID	hg19 coordinates	Ref	Alt	Trait	Study	PMID	Ancestry	Year	Seta	Se	P-value	Direction	N	N_cases	N_controls	N_studies	Unit	Dataset
rs151097801	chr13:111296817	G	A	Cause of death: organ-limited amyloidosis	Neale B	UKBB	European	2017	0.06152	0.007544	4.061e-16	+	7637	7	7630	1	risk diff	Neale-B_UKBB_EUR_2017
rs117788141	chr13:111357899	T	C	Cause of death: thoracic aortic aneurysm, ruptured	Neale B	UKBB	European	2017	-0.06133	0.007541	4.869e-16	-	7637	7	7630	1	risk diff	Neale-B_UKBB_EUR_2017
rs117788141	chr13:111357899	T	C	Cause of death: myelodysplastic syndrome, unspecified	Neale B	UKBB	European	2017	-0.06129	0.009027	1.211e-11	-	7637	10	7627	1	risk diff	Neale-B_UKBB_EUR_2017
rs151097801	chr13:111296817	G	A	Cause of death: myelodysplastic syndrome, unspecified	Neale B	UKBB	European	2017	0.06095	0.009029	1.581e-11	+	7637	10	7627	1	risk diff	Neale-B_UKBB_EUR_2017
rs142863092	chr11:119548369	T	C	Cause of death: vascular dementia, unspecified	Neale B	UKBB	European	2017	-0.05702	0.009197	5.931e-10	-	7637	11	7626	1	risk diff	Neale-B_UKBB_EUR_2017
rs151097801	chr13:111296817	G	A	Home area population density: postcode not linkable	Neale B	UKBB	European	2017	0.001215	0.0002137	1.296e-08	+	333997	12	333985	1	risk diff	Neale-B_UKBB_EUR_2017
rs142863092	chr11:119548369	T	C	Treatment with progynova 1mg tablet	Neale B	UKBB	European	2017	-0.003857	0.0007707	5.601e-07	-	337159	141	337018	1	risk diff	Neale-B_UKBB_EUR_2017
rs151097801	chr13:111296817	G	A	Cause of death: malignant neoplasms of independent multiple sites	Neale B	UKBB	European	2017	0.05972	0.01278	3.026e-06	+	7637	20	7617	1	risk diff	Neale-B_UKBB_EUR_2017
rs151097801	chr13:111296817	G	A	Treatment with clonazepam	Neale B	UKBB	European	2017	0.004388	0.000943	3.263e-06	+	337159	237	336922	1	risk diff	Neale-B_UKBB_EUR_2017
rs142863092	chr11:119548369	T	C	Osteoporosis with pathological fracture	Neale B	UKBB	European	2017	-0.002621	0.0005659	3.65e-06	-	337199	76	337123	1	risk diff	Neale-B_UKBB_EUR_2017
rs137852591	chrX:66941751	G	C	Height	GIANT	28146470	Mixed	2017	0.11	0.024	4.1e-06	+	458927	0	458927	147	IVNT	GIANT_Height_Mixed_2017
rs117788141	chr13:111357899	T	C	Intracranial injury	Neale B	UKBB	European	2017	-0.005532	0.00121	4.856e-06	-	337199	440	336759	1	risk diff	Neale-B_UKBB_EUR_2017
rs142863092	chr11:119548369	T	C	Deafness	Neale B	UKBB	European	2017	-0.002703	0.0005951	5.586e-06	-	323978	78	323900	1	risk diff	Neale-B_UKBB_EUR_2017
rs151097801	chr13:111296817	G	A	Other and unspecified injuries of lower leg	Neale B	UKBB	European	2017	0.002319	0.0005126	6.086e-06	+	337199	70	337129	1	risk diff	Neale-B_UKBB_EUR_2017
rs142863092	chr11:119548369	T	C	Treatment with lamotrigine	Neale B	UKBB	European	2017	-0.005911	0.001311	6.505e-06	-	337159	408	336751	1	risk diff	Neale-B_UKBB_EUR_2017
rs137852591	chrX:66941751	G	C	Height	GIANT	28146470	European	2017	0.11	0.024	7.7e-06	+	381625	0	381625	106	IVNT	GIANT_Height_EUR_2017
rs151097801	chr13:111296817	G	A	Home area population density: Scotland large urban area	Neale B	UKBB	European	2017	0.03385	0.007621	8.947e-06	+	333997	18867	315130	1	risk diff	Neale-B_UKBB_EUR_2017
rs117788141	chr13:111357899	T	C	Treatment with indometacin	Neale B	UKBB	European	2017	-0.003828	0.0008792	1.336e-05	-	337159	232	336927	1	risk diff	Neale-B_UKBB_EUR_2017
rs142863092	chr11:119548369	T	C	Self-reported tennis elbow or lateral epicondylitis	Neale B	UKBB	European	2017	-0.003708	0.0008685	1.963e-05	-	337159	179	336980	1	risk diff	Neale-B_UKBB_EUR_2017
rs151097801	chr13:111296817	G	A	Other demyelinating diseases of central nervous system	Neale B	UKBB	European	2017	0.003301	0.0007821	2.433e-05	+	337199	163	337036	1	risk diff	Neale-B_UKBB_EUR_2017
rs117788141	chr13:111357899	T	C	Treatment with movelat cream	Neale B	UKBB	European	2017	-0.00203	0.0004933	3.858e-05	-	337159	73	337086	1	risk diff	Neale-B_UKBB_EUR_2017
rs142863092	chr11:119548369	T	C	Cause of death: multiple myeloma	Neale B	UKBB	European	2017	-0.1033	0.02577	6.178e-05	-	7637	87	7550	1	risk diff	Neale-B_UKBB_EUR_2017
rs142863092	chr11:119548369	T	C	Self-reported uterine or endometrial cancer	Neale B	UKBB	European	2017	-0.007448	0.001881	7.49e-05	-	337159	843	336316	1	risk diff	Neale-B_UKBB_EUR_2017
